# Supplementary material for: Current and past climate co‐shape community‐level plant species richness in the Western Siberian Arctic
Source: Ecol Evol. 2024 Mar 17;14(3):e11140. doi: 10.1002/ece3.11140 (PMC10944673; doi:10.1002/ece3.11140)
Supplement: Supplementary file 1 — FiguresS1–S6 and Table S1–S3. [file ECE3-14-e11140-s001.zip]

Archive with 15 entries (15 files):
- 3_ECE3_11140_Appendix_Figure_4.PNG
- 3_ECE3_11140_Appendix_Figure_5.PNG
- 3_ECE3_11140_Appendix_Figure_6.PNG
- ECE3_11140_SE_Fig.1a_temp12.1.png
- ECE3_11140_SE_Fig.1b_penman_max.png
- ECE3_11140_SE_Fig.1c_januar.png
- ECE3_11140_SE_Fig.1d_precip17.2.png
- ECE3_11140_SE_Fig.1e_slope.png
- ECE3_11140_SE_Fig.1f_bio05.png
- ECE3_11140_SE_Fig.1g_bio10_03.png
- ECE3_11140_SE_Fig.1h_landice.png
- ECE3_11140_SE_Fig.2.png
- ECE3_11140_SE_Fig.3.png
- Table S3.pdf
- Tables S1-S2.docx
